# Supplementary material for: A compatible model for aboveground biomass of individual culms in Dendrocalamus brandisii plantations, Hainan, China
Source: Front Plant Sci. 2026 May 22;17:1780589. doi: 10.3389/fpls.2026.1780589 (PMC13236689; doi:10.3389/fpls.2026.1780589)
Supplement: Supplementary file 1 [file Table1.xlsx]

## Sheet: Sheet1
Table S1. The number of culms and clumps in each of the three plots
site	clumps	culms	samples	time
Plot 1	60	758	11	2403
Plot 2	70	820	11	2403
Plot 3	60	691	10	2403
Plot 1	60	724	4	2408
Plot 2	70	777	4	2408
Plot 3	60	665	5	2408
