# Supplementary material for: A compatible model for aboveground biomass of individual culms in Dendrocalamus brandisii plantations, Hainan, China
Source: Front Plant Sci. 2026 May 22;17:1780589. doi: 10.3389/fpls.2026.1780589 (PMC13236689; doi:10.3389/fpls.2026.1780589)
Supplement: Supplementary file 2 [file Table2.xlsx]

## Sheet: Sheet1
Table S2. Age characteristics of Dendrocalamus brandisii culms
Culm age	Culm sheaths	Culms	Branches and leaves	Intercalary
1-year-old	Culm sheaths are bright colors and have white or brown hairs on them. They are either still on or just starting to fall off.	Culms bright green, often covered with a distinct white wax powder.	Lateral branches not yet fully developed, or only a few short branches present; leaves sparse.	Wax rings (white wax powder bands) very prominent at nodes.
2-year-old	Most of the culm sheaths have fallen off, and only a few are still attached at the basal nodes.	The color changes to yellowish-green or dark green, the wax powder gets smaller or goes away, and the shine goes down.	The branch system is fully developed, and the branches and leaves are full.	Wax rings fade or go away.
3-year-old	The culm sheaths have completely fallen off.	The color gets even darker and looks grayish-green or yellow. Some culms may start to grow moss or lichen at their base.	Some lower lateral branches may start to die and fall off, and the number of leaves may go down a little.	Black mold spots or stains might show up at nodes.
Note：Two experienced investigators independently determined the age of each sample bamboo culm based on the morphological characteristics listed in the table above. We looked at the retention status of sheaths, stalk color and wax powder, branching development degree, and node characteristics to figure out if the plants were in their second or third year.
